# Supplementary material for: The Cell Membrane of a Novel Rhizobium phaseoli Strain Is the Crucial Target for Aluminium Toxicity and Tolerance
Source: Cells. 2022 Mar 3;11(5):873. doi: 10.3390/cells11050873 (PMC8909678; doi:10.3390/cells11050873)
Supplement: Supplementary file 1 [file cells-11-00873-s001.zip]

Archive with 3 entries (2 files):
- cells-1605775- sup-final/
- cells-1605775- sup-final/Figure S1.pdf
- cells-1605775- sup-final/Table S1.pdf
